# Supplementary material for: The Polycomb group protein Ring1 regulates dorsoventral patterning of the mouse telencephalon
Source: Nat Commun. 2020 Nov 11;11:5709. doi: 10.1038/s41467-020-19556-5 (PMC7658352; doi:10.1038/s41467-020-19556-5)
Supplement: Supplementary file 6 — Source Data [file 41467_2020_19556_MOESM6_ESM.xlsx]

## Sheet: Fig. 1b
Fig. 1b
	Control	0.986574	0.935835	1.10157	1.09444
	Ring1B KO	0.593224	0.602055	0.540741	0.650239

## Sheet: Fig. 1d
Fig. 1d
	Ring1A KO	0.873416	0.862032	0.993671
	Ring1A/B dKO	0.118798	0.068543	0.094503

## Sheet: Fig. 1f
Fig. 1f
Average values of each genotype of each litter
			Litter 1	Litter 2	Litter 3	Litter 4
	E10	Control	0.359	0.42	0.61	0.489
		Ring1B KO	0.4275	0.627	0.5855	0.417
			Litter 1	Litter 2	Litter 3	Litter 4
	E11	Control	1.89	1.08067	1.21714	1.40325
		Ring1B KO	1.111	0.586	0.8175	0.929
Value of each embryo
E10
	Litter 1	Control	0.292	0.303	0.482
		Ring1B KO	0.416	0.424	0.387	0.483
	Litter 2	Control	0.42
		Ring1B KO	0.627
	Litter 3	Control	0.595	0.723	0.512
		Ring1B KO	0.654	0.517
	Litter 4	Control	0.489
		Ring1B KO	0.417
E11
	Litter 1	Control	1.868	1.912
		Ring1B KO	1.111
	Litter 2	Control	1.258	0.844	1.14
		Ring1B KO	0.586
	Litter 3	Control	1.371	1.252	1.231	1.11	1.335	0.864	1.357
		Ring1B KO	0.791	0.844
	Litter 4	Control	1.691	1.317	1.436	1.169
		Ring1B KO	1.002	0.856

## Sheet: Fig. 1h
Fig. 1h
Average values of each genotype of each litter
			Litter 1	Litter 2	Litter 3	Litter 4
	E10	Ring1A KO	0.53	0.585333	0.449	0.62
		Ring1A/B dKO	0.357	0.404	0.277	0.399
	E11	Ring1A KO	1.134	1.015	1.3605	1.53933
		Ring1A/B dKO	0.483	0.614	0.694	0.6335
Value of each embryo
E10
	Litter 1	Ring1A KO	0.53
		Ring1A/B dKO	0.357
	Litter 2	Ring1A KO	0.486	0.662	0.608
		Ring1A/B dKO	0.404
	Litter 3	Ring1A KO	0.403	0.495
		Ring1A/B dKO	0.277
	Litter 4	Ring1A KO	0.62
		Ring1A/B dKO	0.454	0.434	0.309
E11
	Litter 1	Ring1A KO	1.134
		Ring1A/B dKO	0.483
	Litter 2	Ring1A KO	0.968	1.062
		Ring1A/B dKO	0.647	0.581
	Litter 3	Ring1A KO	1.358	1.48	1.393	1.211
		Ring1A/B dKO	0.694
	Litter 4	Ring1A KO	1.539	1.258	1.821
		Ring1A/B dKO	0.603	0.664

## Sheet: Fig. 2b
Fig. 2b
	Control	29.5154	32.5146	27.658	31.8343
	Ring1B KO	20.43	28.1527	19.0194	27.3824

## Sheet: Fig. 2c
Fig. 2c
	Control	36.3389	34.6279	50.7077	50.6004
	Ring1B KO	28.1205	24.1967	30.7248	30.5838

## Sheet: Fig. 2e
Fig. 2e
	Ring1A KO	31.52	27.4997	28.8177
	Ring1A/B dKO	25.4899	18.6341	22.6668

## Sheet: Fig. 2f
Fig. 2f
	Ring1A KO	37.6068	36.2963	36.8263
	Ring1A/B dKO	26.8739	19.9721	19.1517

## Sheet: Fig. 2g
Fig. 2g
Average values of each genotype of each litter
			Litter 1	Litter 2	Litter 3	Litter 4
	Nkx2.1	Control	1	1	1	1
		Ring1B KO	0.118556	0.035458	0.058257	0.00272528
	Gsx2	Control	1	1	1	1
		Ring1B KO	0.25413	0.441445	0.329471	0.248667
	Emx1	Control	0.176815	0.134807	0.117843	0.281224
		Ring1B KO	1	1	1	1
Value of each embryo
	Litter 1
	Nkx2.1	Control	0.958009	0.458213
		Ring1B KO	0.0839506
	Gsx2	Control	1.27778	1.02022	1.18156
		Ring1B KO	0.294753
	Emx1	Control	0.745455	0.237562	0.0444992
		Ring1B KO	1.93709
	Litter 2
	Nkx2.1	Control	0.505519	7.09239	2.48244	2.03855	2.91185	4.88789	0.217834
		Ring1B KO	0.102
	Gsx2	Control	0.813115	0.994083	0.563025	1.12551	1.19113	1.6405	0.964912
		Ring1B KO	0.459877
	Emx1	Control	0.0515033	0.0281899	0.0111597	0.0102742	0.00872263	0.00637544	0.0141697
		Ring1B KO	0.138182
	Litter 3
	Nkx2.1	Control	0.296774	1.89143	2.91028
		Ring1B KO	0.0990074
	Gsx2	Control	1.29568	1.31892	1.23333
		Ring1B KO	0.422594
	Emx1	Control	0.0248858	0.00548098	0.00476872
		Ring1B KO	0.0993856
	Litter 4
	Nkx2.1	Control	7.16312	1.66784	4.32203	6.82203	3.0796	8.00847
		Ring1B KO	0.0141093
	Gsx2	Control	0.975177	0.399293	0.607345	1.16949	0.449254	0.834746
		Ring1B KO	0.292035	0.0825263	0.176895
	Emx1	Control	0.0227094	0.0330108	0.0135443	0.0538798	0.0374627	0.0334328
		Ring1B KO	0.126538	0.11653	0.101923

## Sheet: Fig. 2j
Fig. 2j
		bin1	bin2	bin3	bin4	bin5	bin6	bin7	bin8	bin9	bin10
	Control	0.616799	0.772472	0.953556	1	0.724653	0.382392	0.165182	0.186464	0.150855	0.126143
	Control	1.07976	1.07442	1.0328	1	0.734548	0.536617	0.308587	0.152557	0.182482	0.317721
	Control	0.772901	0.987117	1.06764	1	0.594034	0.679833	0.460081	0.369976	0.156996	0.121552
	Control	0.512595	0.711405	1.06981	1	0.58483	0.295784	0.173703	0.127871	0.140124	0.178133
		bin1	bin2	bin3	bin4	bin5	bin6	bin7	bin8	bin9	bin10
	Ring1B KO	1.1684	1.30417	1.42014	1	0.617286	0.450687	0.383838	0.377205	0.596507	0.458346
	Ring1B KO	0.89919	0.965767	0.960206	1	0.888167	0.592286	0.481584	0.491664	0.358713	0.231192
	Ring1B KO	0.694278	1.02961	1.22326	1	0.931318	0.900682	0.82298	0.777408	0.713823	0.765286
	Ring1B KO	0.608845	0.803157	0.882192	1	1.02014	0.850417	0.667432	0.537631	0.487411	0.484719

[truncated: 39 more sheets: Fig. 2k, Fig. 3c, Fig. 3d, Fig. 3g, Fig. 4f, Fig. 4g, Fig. 5d, Fig. 5g, Fig. 5k, Fig. 5n, Fig. 6a, Fig. 6b, Fig. 6d, Fig. 7b, Fig. 7d, Fig. 7f, Fig. 7h, Fig. 7i, Fig. 8b, Fig. 8c …]
